# Supplementary material for: Use of Sex-Specific Body Mass Index to Optimize Low Correlation With Height and High Correlation With Fatness: A UK Biobank Study
Source: Am J Epidemiol. 2023 Oct 9;193(2):296–307. doi: 10.1093/aje/kwad195 (PMC10840076; doi:10.1093/aje/kwad195)
Supplement: Web_Material_kwad195 [file web_material_kwad195.zip]

Archive with 1 entries (1 files):
- kwad195 Feng Web Material.pdf
